# Supplementary material for: Autochthonous and Allochthonous Gut Microbes May Work Together: Functional Insights from Farmed Gilthead Sea Bream (Sparus aurata)
Source: Animals (Basel). 2026 Jan 23;16(3):360. doi: 10.3390/ani16030360 (PMC12896760; doi:10.3390/ani16030360)
Supplement: Supplementary file 1 [file animals-16-00360-s001.zip]

Archive with 5 entries (5 files):
- Figure S1.tif
- Figure S2-REVISED.tif
- Figure S3.tif
- Table S1.pdf
- Table S2.pdf
